# Supplementary material for: Assessing Genomic Mutations in SARS-CoV-2: Potential Resistance to Antiviral Drugs in Viral Populations from Untreated COVID-19 Patients
Source: Microorganisms. 2023 Dec 19;12(1):2. doi: 10.3390/microorganisms12010002 (PMC10821222; doi:10.3390/microorganisms12010002)
Supplement: Supplementary file 1 [file microorganisms-12-00002-s001.zip]

Archive with 5 entries (5 files):
- Table_S1_GISAID.pdf
- Table_S2_NSP12.xlsx
- Table_S3_NSP7.xlsx
- Table_S4_NSP8.xlsx
- Table_S5_NSP5.xlsx
