# Supplementary material for: Assessing Genomic Mutations in SARS-CoV-2: Potential Resistance to Antiviral Drugs in Viral Populations from Untreated COVID-19 Patients
Source: Microorganisms. 2023 Dec 19;12(1):2. doi: 10.3390/microorganisms12010002 (PMC10821222; doi:10.3390/microorganisms12010002)
Supplement: Supplementary file 1 [file microorganisms-12-00002-s001.zip › Table_S2_NSP12.xlsx]

## Sheet: Foglio1
Table S2: Amino acid substitutions identified in NSP12 sequences
Months (n.) Mutations (%)	April/21 (n.18)	May/21 (n.70)	June/21 (n.127)	July21 (n.335)	August/21 (n.698)	September/21(n.550)	October/21 (n.358)	November/21 (n.508)	December/21 (n.560)	January/22 (n.363)	February/22 (n.292)	March/22 (n.52)	April/22 (n.34)	May/22 (n.8)	June/22 (n.24)	July/22 (n.39)	August/22 (n.96)	October/22 (n.23)
S6L*	-	-	-	-	2 (0.3%)	-	-	-	-	-	-	-	-	-	-	-	-	-
T26I*	-	-	-	-	-	-	-	-	2 (0,35%)	-	-	-	-	-	-	-	-	-
S27I	-	-	-	-	-	-	-	-	-	1 (0.3%)	-	-	-	-	-	-	-	-
Y32N*	-	-	-	-	1 (0.1%)	-	-	-	-	-	-	-	-	-	-	-	-	-
G44S°	-	-	-	-	-	-	-	-	-	8(2.2%)	1 (0.3%)	-	-	-	-	-	-	-
A46S *	-	-	-	5 (1.5%)	6 (0.9%)	1 (0.2%)	5 (1.4%)	-	-	-	-	-	-	-	-	-	-	-
K59N†	-	-	-	1 (0.3%)	-	-	-	-	-	-	-	-	-	-	-	-	-	-
K59R*	-	-	-	1 (0.3%)	-	-	-	-	-	-	-	-	-	-	-	-	-	-
E61D*	-	-	-	-	-	1 (0.2%)	-	-	-	-	-	-	-	-	-	-	-	-
E61Q	-	-	-	-	-	-	-	-	-	-	-	-	1 (2.9%)	-	-	-	-	-
K91R°	-	-	-	-	-	-	-	-	-	-	-	1 (1.9%)	-	-	-	-	-	-
P94L°	-	-	-	-	-	-	-	-	-	-	-	-	-	-	-	-	-	-
D107N*	-	-	-	-	-	-	-	2 (0.4%)	3 (0,53%)	-	1 (0.3%)	-	-	-	-	-	-	-
D140Y*	-	-	-	-	-	-	-	1 (0,2%)	-	-	-	-	-	-	-	-	-	-
L146F*	-	-	-	-	-	-	-	1 (0,2%)	-	-	-	-	-	-	-	-	-	-
D153Y												-	-	-	-	-	-	3 (13%)
W162C*	-	-	-	-	-	-	-	-	2 (0,35%)	-	-	-	-	-	-	-	-	-
R197Q*	-	-	-	13 (3.9%)	20 (2.9%)	2 (0.4%)	1 (0.3%)	24 (4,7%)	39 (7.6%)	4 (1.1%)	1 (0.3%)	-	-	-	-	-	-	-
N215D°	-	-	-	-	-	-	-	-	2 (0,35%)	-	-	-	-	-	-	-	-	-
N215Y	-	-	-	1 (0.3%)	-	-	-	-	-	-	-	-	-	-	-	-	-	-
I223V°	-	-	-	-	-	-	-	-	-	-	4 (1.4%)	-	-	-	-	-	-	-
T248I°	-	-	-	-	-	-	-	-	-	-	-	1 (1.9%)	-	-	-	-	-	-
R249M*	-	-	-	-	2 (0.3%)	-	-	-	-	-	-	-	-	-	-	-	-	-
S255A*	-	-	-	-	-	-	-	1 (0,2%)	-	-	-	-	-	-	-	-	-	-
V257F*	-	-	-	-	-	-	-	2 (0.4%)	-	-	-	-	-	-	-	-	-	-
K263R*	-	-	-	-	-	-	2 (0.6%)	-	-	-	-	-	-	-	-	-	-	-
I266V	-	-	-	-	-	-	-	-	-	1 (0.3%)	-	-	-	-	-	-	-	-
T293I*	-	-	-	-	-	-	-	1 (0,2%)	-	-	-	-	-	-	-	-	-	-
P323L #*†§ᶲ‡°	16 (88.9%)	63 (90%)	107 (84.2%)	317 (94.6%)	647 (92.6%)	458 (83.3%)	314 (87.7%)	442 (87%)	485 (86,4%)	363 (100%)	282 (96.6%)	52 (100%)	34 (100%)	8 (100%)	24(100%)	39(100%)	96 (100%)	23 (100%)
S325I	-	-	-	-	-	-	-	-	-	-	-	-	-	-	-	-	1 (1%)	-
V330A*	-	-	-	-	-	-		-	1 (0,2%)	-	-	-	-	-	-	-	-	-
Q357H*	-	-	-	-	-	-	1 (0.3%)	8 (1.6%)	4 (0.7%)	-	-	-	-	-	-	-	-	-
Y346D*	-	-	-	-	-	1 (0.2%)	-	-	-	-	-	-	-	-	-	-	-	-
M380I*	-	-	-	-	-	-		1 (0,2%)	8 (1,4%)	3 (0.8%)	-	-	-	-	-	-	-	-
S384P*	-	-	-	7 (2.1%)	2 (0.3%)	-	-	-	-	-	-	-	-	-	-	-	-	-
A406V*	-	-	-	-	-	-	-	-	2 (0,4%)	-	-	-	-	-	-	-	-	-
P412S*	-	-	-	-	-	-	-	2 (0.4%)	3 (0,5%)	-	-	-	-	-	-	-	-	-
A423V*	-	-	-	-	-	-	-	-	15 (2,7%)	3 (0.8%)	-	-	-	-	-	-	-	-
P461S*	-	-	-	-	-	-	-	3 (0.6%)	6 (1%)	1 (0.3%)	-	-	-	-	-	-	-	-
M463I*	-	-	-	2 (0.6%)	1 (0.1%)	-	-	17 (3,3%)	3 (0,5%)	2 (0.6%)	-	-	-	-	-	-	-	-
V472L*	-	-	-	-	-	7 (1.3%)	20 (5.6%)	7 (1,4%)	-	-	-	-	-	-	-	-	-	-
K478N*	-	-	-	-	-	1 (0.2%)	-	-	-	-	-	-	-	-	-	-	-	-
D481A*	-	-	-	-	-	-	-	1 (0,2%)	1	-	-	-	-	-	-	-	-	-
V587L†	-	-	-	1 (0.3%)	-	-	-	-	-	-	-	-	-	-	-	-	-	-
V605F*	-	-	-	-	-	-	1 (0.3%)	-	-	-	-	-	-	-	-	-	-	-
D608G*	-	-	-	-	-	-		-	6 (1%)	1 (0.3%)	-	-	-	-	-	-	-	-
H613Y*	-	-	-	-	2 (0.3%)	1 (0.2%)	-	-	-	-	-	-	-	-	-	-	-	-
D615I*	-	-	-	-	-	-	-	-	-	1 (0.3%)	-	-	-	-	-	-	-	-
V637I*	-	-	-	-	-	1 (0.2%)	-	-	-	-	-	-	-	-	-	-	-	-
T644M*	-	-	-	-	-	1 (0.2%)	-	-	-	-	-	-	-	-	-	-	-	-
R651C*	-	-	-	-	1 (0.1%)	-	-	-	-	-	-	-	-	-	-	-	-	-
A656V*	-	-	-	5 (1.5%)	9 (1.3%)	5 (0.9%)	1 (0.3%)	-	-	-	-	-	-	-	-	-	-	-
G671S*°	-	-	-	284 (84.8%)	666 (95.4%)	535 (97.3%)	352 (98.3%)	507 (99,8%)	462 (82,5%)	80 (22%)	17 (5.8%)	-	-	-	-	2 (3.2%)	1 (1%)	-
A685S*	-	-	-	-	2 (0.3%)	4 (0.7%)	-	-	-	-	-	-	-	-	-	-	-	-
C697F*	-	-	-	-	-	-	-	1 (0,2%)	-	-	-	-	-	-	-	-	-	-
L707V*	-	-	-	-	-	-	2 (0.6%)	-	-	-	-	-	-	-	-	-	-	-
A716V#	10 (55.6%)	4 (5.7%)	2 (1.6%)	-	-	-	-	-	-	-	-	-	-	-	-	-	-	-
H725Y*	-	-	-	-	-	-	-	1 (0,2%)	5 (0,9%)	-	-	-	-	-	-	-	-	-
D738Y°	-	-	-	-	-	-	-	-	-	-	-	1 (1.9%)	-	-	-	-	-	-
E744D*	-	-	-	-	-	-	-	3 (0,6%)	-	-	2 (0.7%)	-	-	-	-	-	-	-
H752D°	-	-	-	-	-	-	-				1 (0.3%)	-	-	-	-	-	-	-
M756I*	-	-	-	-	-	1 (0.2%)	-	1 (0,2%)	-	-	-	-	-	-	-	-	-	-
S772F*	-	-	-	-	-	6 (1.1%)	-	1 (0,2%)	-	-	-	-	-	-	-	-	-	-
S795F*	-	-	-	-	-	1 (0.2%)	-	-	-	-	-	-	-	-	-	-	-	-
T803I*	-	-	-	-	-	-	-	-	-	-	-	-	-	-	-	-	-	-
D804N*	-	-	-	-	-	-	-	16 (3,1%)	10 (1,8%)	-	-	-	-	-	-	-	-	-
T806A°	-	-	-	-	-	-	-	-	1 (0,2%)	-	-	-	-	-	-	-	-	-
H810R												-	-	-	-	1 (1.6%)	-	-
Q822H*	-	-	-	4 (1.2%)	28 (4%)	33 (6%)	24 (6.7%)	25 (4,9%)	26 (4,6%)	-	-	-	-	-	-	-	-	-
D824Y*	-	-	-	3 (0.9%)	13 (1.9%)	5 (0.9%)	-	-	-	-	-	-	-	-	-	-	-	-
P830S	-	-	-	-	-	-	-	-	-	-	-	-	-	-	-	-	-	1 (4.3%)
Y831C	-	-	-	-	-	-	-	-	-	-	-	1 (1.9%)	-	-	-	-	-	-
S835P°	-	-	-	-	-	-	-	-	-	1 (0.3%)	-	-	-	-	-	-	-	-
T853P°	-	-	-	-	-	-	-	-	-	-	1 (0.3%)	-	-	-	-	-	-	-
L838I*	-	-	-	51 (15.2%)	190 (27.2%)	66 (12%)	63 (17.6%)	26 (5,1%)	37 (6.6%)	23 (6.3%)	1 (0.3%)	-	-	-	-	-	-	-
Q875R°	-	-	-	-	-	-	-	-	1 (0,2%)	2 (0.6%)	9 (3.1%)	8 (15.4%)	1 (2.9%)	-	-	-	-	-
Y877C*	-	-	-	1 (0.3%)	1 (0.1%)	-	6 (1.7%)	-	-	-	-	-	-	-	-	-	-	-
A878V*	-	-	-	1 (0.3%)	-	3 (0.5%)	-	-	-	-	-	-	-	-	-	-	-	-
H892N*	-	-	-	-	-	-	-	-	6 (1%)	-	-	-	-	-	-	-	-	-
M899I*	-	-	-	-	-	-	-	-	1 (0,2%)	-	-	-	-	-	-	-	-	-
L900F*	-	-	-	-	-	-	1 (0.3%)	-	-	-	-	-	-	-	-	-	-	-
V905A*	-	-	-	-	2 (0.3%)	-	-	-	-	-	-	-	-	-	-	-	-	-
del T908*	-	-	-	-	-	-	-	20 (3,9%)	6 (1%)	-	-	-	-	-	-	-	-	-
E922R	-	-	-	-	-	-	-	-	-	-	-	-	-	-	-	-	1 (1%)	-
#B.1.1.7; *B.1.617.2 and parent lineages; †P.3; §P.1; ᶲB.1.525; ‡B.1.351; °B.1.1.529
