# Supplementary material for: Assessing Genomic Mutations in SARS-CoV-2: Potential Resistance to Antiviral Drugs in Viral Populations from Untreated COVID-19 Patients
Source: Microorganisms. 2023 Dec 19;12(1):2. doi: 10.3390/microorganisms12010002 (PMC10821222; doi:10.3390/microorganisms12010002)
Supplement: Supplementary file 1 [file microorganisms-12-00002-s001.zip › Table_S3_NSP7.xlsx]

## Sheet: Nsp7
Table S3: Amino acid substitutions identified in NSP7 sequences.
Months (n.) Mutations (%)	April/21 (n.18)	May/21 (n.70)	June/21 (n.127)	July21 (n.335)	August/21 (n.698)	September/21(n.550)	October/21 (n.358)	November/21 (n.508)	December/21 (n.560)	January/22 (n.363)	February/22 (n.292)	March/22 (n.52)	April/22 (n.34)	May/22 (n.8)	June/22 (n.24)	July/22 (n.39)	August/22 (n.96)	October/22 (n.23)
S1F*	-	-	-	-	-	-	1 (0.3%)	-	-	-	-	-	-	-	-	-	-	-
S1Y*	-	-	-	-	-	-	1 (0.3%)	-	-	-	-	-	-	-	-	-	-	-
M3I*	-	-	-	-	1 (0.1%)	-	-	-	-	-	-	-	-	-	-	-	-	-
K7R°	-	-	-	-	-	-	-	-	-	-	-	-	1 (2.9%)	-	-	1 (2.6%)	-	-
A30V*	-	-	-	-	-	-	1 (0.3%)	-	-	-	-	-	-	-	-	-	-	-
V33G°	-	-	-	-	-	-	-	-	-	-	-	-	-	-	-	1 (2.6%)	-	-
V33A°	-	-	-	-	-	-	-	-	-	-	-	-	-	-	-	-	2 (2.1%)	-
E47D#	-	-	-	-	1 (0.1%)	-	-	-	-	-	-	-	-	-	-	-	-	-
L56F*	-	-	-	1 (0.3%)	-	-	-	11 (2.2%)	5 (0.9%)	-	-	-	-	-	-	-	-	-
L60F*	-	-	-	1 (0.3%)	-	-	-	-	-	-	-	-	-	-	-	-	-	-
M62I*	-	-	-	-	-	-	1 (0.3%)	-	-	-	-	-	-	-	-	-	-	-
Q63H*	-	-	-	-	-	2 (0.4%)	-	-	-	-	-	-	-	-	-	-	-	-
L71F*†	-	-	-	1 (0.3%)	-	1 (0.2%)	-	-	1 (0.2%)	-	-	-	-	-	-	-	-	-
C72S*	-	-	-	1 (0.3%)	-	-	-	-	-	-	-	-	-	-	-	-	-	-
#B.1.1.7; *B.1.617.2 and parent lineages; †P.3; §P.1; ᶲB.1.525; ‡B.1.351; °B.1.1.529
