# Supplementary material for: Assessing Genomic Mutations in SARS-CoV-2: Potential Resistance to Antiviral Drugs in Viral Populations from Untreated COVID-19 Patients
Source: Microorganisms. 2023 Dec 19;12(1):2. doi: 10.3390/microorganisms12010002 (PMC10821222; doi:10.3390/microorganisms12010002)
Supplement: Supplementary file 1 [file microorganisms-12-00002-s001.zip › Table_S4_NSP8.xlsx]

## Sheet: Nsp8
Table S4: Amino acid substitutions identified in NSP8 sequences.
Months (n.) Mutations (%)	April/21 (n.18)	May/21 (n.70)	June/21 (n.127)	July21 (n.335)	August/21 (n.698)	September/21(n.550)	October/21 (n.358)	November/21 (n.508)	December/21 (n.560)	January/22 (n.363)	February/22 (n.292)	March/22 (n.52)	April/22 (n.34)	May/22 (n.8)	June/22 (n.24)	July/22 (n.39)	August/22 (n.96)	October/22 (n.23)
N28S*	-	-	-	-	-	-	-	-	1 (0.2%)	1 (0.3%)	-	-	-	-	-	-	-	-
D30G*	-	-	-	-	1 (0.1%)	-	-	-	-	-	-	-	-	-	-	-	-	-
E30D°	-	-	-	-	-	-	-	-	-	-	-	-	-	-	1 (4.2%)	-	-	-
V34F#	-	-	2 (1.6%)	-	-	-	-	-	-	-	-	-	-	-	-	-	-	-
A45S*	-	-	-	-	1 (0.1%)	-	-	-	-	-	-	-	-	-	-	-	-	-
R51C*	-	-	-	-	-	-	-	-	1 (0.2%)	-	-	-	-	-	-	-	-	-
M55I*	-	-	-	-	-	-	-	26 (5.1%)	8 (1.4%)	-	-	-	-	-	-	-	-	-
Q73R*	-	-	-	-	2 (0.3%)	-	-	-	-	-	-	-	-	-	-	-	-	-
A74V§	1 (5.6%)	-	-	-	-	-	-	-	-	-	-	-	-	-	-	-	-	-
T84I°	-	-	-	-	-	-	-	-	-	-	1 (0.3%)	-	-	-	-	-	-	-
T93I*	-	-	-	1 (0.3%)	-	-	-	-	-	-	-	-	-	-	-	-	-	-
N105S#	-	-	1 (0.8%)	-	-	-	-	-	-	-	-	-	-	-	-	-	-	-
T123I*	-	-	-	-	1 (0.1%)	6 (1.1%)	-	-	1 (0.2%)	-	-	-	-	-	-	-	-	-
T123A*	-	-	-	-	-	-	1 (0.3%)	-	-	-	-	-	-	-	-	-	-	-
N140D*	-	-	-	-	-	-	1 (0.3%)	-	-	-	-	-	-	-	-	-	-	-
T145I°	-	-	-	-	-	-	-	-	1 (0.2%)	-	-	-	-	-	-	-	-	-
T148I*+	-	-	2 (1.6%)	4 (1.2%)	8 (1.1%)	1 (0.2%)	-	2 (0.4%)	14 (2.5%)	2 (0.6%)	-	-	-	-	-	-	-	-
E155A#	-	-	-	-	1 (0.1%)	-	-	-	-	-	-	-	-	-	-	-	-	-
Q158H*	-	-	-	-	-	-	2 (0.6%)	-	-	-	-	-	-	-	-	-	-	-
V159F*	-	-	-	1 (0.3%)	-	-	-	-	-	-	-	-	-	-	-	-	-	-
V167A°	-	-	-	-	-	-	-	-	-	1 (0.3%)	-	-	-	-	-	-	-	-
L169F*	-	-	-	-	3 (0.4%)	-	-	-	-	-	-	-	-	-	-	-	-	-
S170I#	-	-	-	-	1 (0.1%)	-	-	-	-	-	-	-	-	-	-	-	-	-
I185V*	-	-	-	-	-	1 (0.2%)	-	-	-	-	-	-	-	-	-	-	-	-
#B.1.1.7; *B.1.617.2 and parent lineages; †P.3; §P.1; ᶲB.1.525; ‡B.1.351; °B.1.1.529; +C.37
