# Supplementary material for: Assessing Genomic Mutations in SARS-CoV-2: Potential Resistance to Antiviral Drugs in Viral Populations from Untreated COVID-19 Patients
Source: Microorganisms. 2023 Dec 19;12(1):2. doi: 10.3390/microorganisms12010002 (PMC10821222; doi:10.3390/microorganisms12010002)
Supplement: Supplementary file 1 [file microorganisms-12-00002-s001.zip › Table_S5_NSP5.xlsx]

## Sheet: Nsp5
Table S5: Amino acid substitutions identified in NSP5 sequences.
Months (n.) Mutations (%)	April/21 (n.18)	May/21 (n.70)	June/21 (n.127)	July21 (n.335)	August/21 (n.698)	September/21(n.550)	October/21 (n.358)	November/21 (n.508)	December/21 (n.560)	January/22 (n.363)	February/22 (n.292)	March/22 (n.52)	April/22 (n.34)	May/22 (n.8)	June/22 (n.24)	July/22 (n.39)	August/22 (n.96)	October/22 (n.23)
G15S+	-	-	2 (1.6%)	-	3 (0.4%)	-	-	-	-	-	-	-	-	-	-	-	-	-
M17I*#	-	-	1 (0.8%)	-	3 (0.4%)	-	-	-	-	-	-	-	-	-	-	-	-	-
M17V#	-	1 (1.4%)	-	-	-	-	-	-	-	-	-	-	-	-	-	-	-	-
N65S*	-	-	-	-	-	-	-	1 (0,2%)	-	-	-	-	-	-	-	-	-	-
K90R*#°	-	-	1 (0.8%)	8 (3.4%)	11 (1.6%)	10 (1.8%)	28 (7.8%)	46 (9.1%)	10 (1,8%)	4 (1.1%)	-	-	-	-	-	-	-	-
T93I*	-	-	-	-	-	-	1 (0.3%)	-	-	-	-	-	-	-	-	-	-	-
A94T*	-	-	-	-	-	6 (1.1%)	-	-	-	-	-	-	-	-	-	-	-	-
A94V#	-	1 (1.4%)	-	-	-	-	-	-	-	-	-	-	-	-	-	-	-	-
P96S*	-	-	-	-	-	8	-	-	-	-	-	-	-	-	-	-	-	-
P96T*	-	-	-	-	-	4 (0.7%)	-	-	-	-	-	-	-	-	-	-	-	-
P108S°	-	-	-	-	-	-	-	-	-	-	1 (0.3%)	-	-	-	-	-	-	-
V114L*	-	-	-	-	-	3 (0.5%)	-	-	-	-	-	-	-	-	-	-	-	-
P132H°	-	-	-	-	-	-	-	-	64 (11.4%)	142 (39.1%)	224 (76.7%)	42 (80.8%)	22 (64.7%)	2 (25%)	19 (79.2%)	26 (66.7%)	63 (65.6%)	22 (95.7%)
V186F*	-	-	-	-	6 (0.9%)	122 (22.2%)	21 (5.9%)	8 (1.4%)	-	-	-	-	-	-	-	-	-	-
A191V*	-	-	-	-	-	-	-	-	-	1 (0.3%)	2 (0.7%)	-	-	-	-	-	-	-
T196M°	-	-	-	-	-	-	-	-	-	-	-	-	-	-	-	-	1 (1%)	-
I213M*	-	-	5 (3.9%)	-	1 (0.1%)	-	-	-	-	-	-	-	-	-	-	-	-	-
L232I*	-	-	-	-	-	-	-	-	4 (0.7%)	-	-	-	-	-	-	-	-	-
L232F*	-	-	-	-	-	-	-	-	1 (0,2%)	-	-	-	-	-	-	-	-	-
A234V*	-	-	-	-	2 (0.3%)	-	-	-	-	-	-	-	-	-	-	-	-	-
Y239C*	-	-	-	-	-	-	-	-	1 (0,2%)	-	-	-	-	-	-	-	-	-
A260V*#	-	-	-	2 (0.6%)	-	-	-	6 (1.1%)	3 (0,5%)	-	-	-	-	-	-	-	-	-
M264I*	-	-	-	6 (1.8%)	-	-	-	-	-	-	-	-	-	-	-	-	-	-
M264V*	-	-	-	-	-	-	-	-	8 (1.4%)	-	-	-	-	-	-	-	-	-
N274H*	-	-	-	-	-	-	-	-	1 (0,2%)	-	-	-	-	-	-	-	-	-
T280N*	-	-	-	-	-	-	4 (1.1%)	-	-	-	-	-	-	-	-	-	-	-
T280I*	-	-	-	-	1 (0.1%)	-	-	-	-	-	-	-	-	-	-	-	-	-
E288D*	-	-	-	-	-	-	-	-	14 (2.5%)	4 (1.1%)	-	-	-	-	-	-	-	-
#B.1.1.7; *B.1.617.2 and parent lineages; †P.3; §P.1; ᶲB.1.525; ‡B.1.351; °B.1.1.529; +C.37
